# Supplementary material for: Comparison of NREM sleep and intravenous sedation through local information processing and whole brain network to explore the mechanism of general anesthesia
Source: PLoS One. 2018 Feb 27;13(2):e0192358. doi: 10.1371/journal.pone.0192358 (PMC5828450; doi:10.1371/journal.pone.0192358)
Supplement: S1 Raw Data — The zip file can be unzipped to a set of MATALB *.mat files, which contain based-voxel functional connectivity data and relevant information. The whole data set can be divided into two groups, i.e., sleep group and anesthesia group. The sleep group data includes two states (sleeping and waking), while the anesthesia group data includes three states (waking, mild-PIS and deep-PIS). (ZIP) [file pone.0192358.s001.zip]

Archive with 138 entries (138 files):
- ROIBrainstem-d-deep-sub01.nii.gz
- ROIBrainstem-d-deep-sub02.nii.gz
- ROIBrainstem-d-deep-sub03.nii.gz
- ROIBrainstem-d-deep-sub04.nii.gz
- ROIBrainstem-d-deep-sub05.nii.gz
- ROIBrainstem-d-deep-sub06.nii.gz
- ROIBrainstem-d-deep-sub07.nii.gz
- ROIBrainstem-d-deep-sub08.nii.gz
- ROIBrainstem-d-mild-sub01.nii.gz
- ROIBrainstem-d-mild-sub02.nii.gz
- ROIBrainstem-d-mild-sub03.nii.gz
- ROIBrainstem-d-mild-sub04.nii.gz
- ROIBrainstem-d-mild-sub05.nii.gz
- ROIBrainstem-d-mild-sub06.nii.gz
- ROIBrainstem-d-mild-sub07.nii.gz
- ROIBrainstem-d-mild-sub08.nii.gz
- ROIBrainstem-d-waking-sub01.nii.gz
- ROIBrainstem-d-waking-sub02.nii.gz
- ROIBrainstem-d-waking-sub03.nii.gz
- ROIBrainstem-d-waking-sub04.nii.gz
- ROIBrainstem-d-waking-sub05.nii.gz
- ROIBrainstem-d-waking-sub06.nii.gz
- ROIBrainstem-d-waking-sub07.nii.gz
- ROIBrainstem-d-waking-sub08.nii.gz
- ROIBrainstem-s-sleep-sub1.nii.gz
- ROIBrainstem-s-sleep-sub10.nii.gz
- ROIBrainstem-s-sleep-sub11.nii.gz
- ROIBrainstem-s-sleep-sub2.nii.gz
- ROIBrainstem-s-sleep-sub3.nii.gz
- ROIBrainstem-s-sleep-sub4.nii.gz
- ROIBrainstem-s-sleep-sub5.nii.gz
- ROIBrainstem-s-sleep-sub6.nii.gz
- ROIBrainstem-s-sleep-sub7.nii.gz
- ROIBrainstem-s-sleep-sub8.nii.gz
- ROIBrainstem-s-sleep-sub9.nii.gz
- ROIBrainstem-s-waking-sub1.nii.gz
- ROIBrainstem-s-waking-sub10.nii.gz
- ROIBrainstem-s-waking-sub11.nii.gz
- ROIBrainstem-s-waking-sub2.nii.gz
- ROIBrainstem-s-waking-sub3.nii.gz
- ROIBrainstem-s-waking-sub4.nii.gz
- ROIBrainstem-s-waking-sub5.nii.gz
- ROIBrainstem-s-waking-sub6.nii.gz
- ROIBrainstem-s-waking-sub7.nii.gz
- ROIBrainstem-s-waking-sub8.nii.gz
- ROIBrainstem-s-waking-sub9.nii.gz
- ROICelebellum-d-deep-sub01.nii.gz
- ROICelebellum-d-deep-sub02.nii.gz
- ROICelebellum-d-deep-sub03.nii.gz
- ROICelebellum-d-deep-sub04.nii.gz
- ROICelebellum-d-deep-sub05.nii.gz
- ROICelebellum-d-deep-sub06.nii.gz
- ROICelebellum-d-deep-sub07.nii.gz
- ROICelebellum-d-deep-sub08.nii.gz
- ROICelebellum-d-mild-sub01.nii.gz
- ROICelebellum-d-mild-sub02.nii.gz
- ROICelebellum-d-mild-sub03.nii.gz
- ROICelebellum-d-mild-sub04.nii.gz
- ROICelebellum-d-mild-sub05.nii.gz
- ROICelebellum-d-mild-sub06.nii.gz
- ROICelebellum-d-mild-sub07.nii.gz
- ROICelebellum-d-mild-sub08.nii.gz
- ROICelebellum-d-waking-sub01.nii.gz
- ROICelebellum-d-waking-sub02.nii.gz
- ROICelebellum-d-waking-sub03.nii.gz
- ROICelebellum-d-waking-sub04.nii.gz
- ROICelebellum-d-waking-sub05.nii.gz
- ROICelebellum-d-waking-sub06.nii.gz
- ROICelebellum-d-waking-sub07.nii.gz
- ROICelebellum-d-waking-sub08.nii.gz
- ROICelebellum-s-sleep-sub1.nii.gz
- ROICelebellum-s-sleep-sub10.nii.gz
- ROICelebellum-s-sleep-sub11.nii.gz
- ROICelebellum-s-sleep-sub2.nii.gz
- ROICelebellum-s-sleep-sub3.nii.gz
- ROICelebellum-s-sleep-sub4.nii.gz
- ROICelebellum-s-sleep-sub5.nii.gz
- ROICelebellum-s-sleep-sub6.nii.gz
- ROICelebellum-s-sleep-sub7.nii.gz
- ROICelebellum-s-sleep-sub8.nii.gz
- ROICelebellum-s-sleep-sub9.nii.gz
- ROICelebellum-s-waking-sub1.nii.gz
- ROICelebellum-s-waking-sub10.nii.gz
- ROICelebellum-s-waking-sub11.nii.gz
- ROICelebellum-s-waking-sub2.nii.gz
- ROICelebellum-s-waking-sub3.nii.gz
- ROICelebellum-s-waking-sub4.nii.gz
- ROICelebellum-s-waking-sub5.nii.gz
- ROICelebellum-s-waking-sub6.nii.gz
- ROICelebellum-s-waking-sub7.nii.gz
- ROICelebellum-s-waking-sub8.nii.gz
- ROICelebellum-s-waking-sub9.nii.gz
- ROIThalamus-d-deep-sub01.nii.gz
- ROIThalamus-d-deep-sub02.nii.gz
- ROIThalamus-d-deep-sub03.nii.gz
- ROIThalamus-d-deep-sub04.nii.gz
- ROIThalamus-d-deep-sub05.nii.gz
- ROIThalamus-d-deep-sub06.nii.gz
- ROIThalamus-d-deep-sub07.nii.gz
- ROIThalamus-d-deep-sub08.nii.gz
- ROIThalamus-d-mild-sub01.nii.gz
- ROIThalamus-d-mild-sub02.nii.gz
- ROIThalamus-d-mild-sub03.nii.gz
- ROIThalamus-d-mild-sub04.nii.gz
- ROIThalamus-d-mild-sub05.nii.gz
- ROIThalamus-d-mild-sub06.nii.gz
- ROIThalamus-d-mild-sub07.nii.gz
- ROIThalamus-d-mild-sub08.nii.gz
- ROIThalamus-d-waking-sub01.nii.gz
- ROIThalamus-d-waking-sub02.nii.gz
- ROIThalamus-d-waking-sub03.nii.gz
- ROIThalamus-d-waking-sub04.nii.gz
- ROIThalamus-d-waking-sub05.nii.gz
- ROIThalamus-d-waking-sub06.nii.gz
- ROIThalamus-d-waking-sub07.nii.gz
- ROIThalamus-d-waking-sub08.nii.gz
- ROIThalamus-s-sleep-sub1.nii.gz
- ROIThalamus-s-sleep-sub10.nii.gz
- ROIThalamus-s-sleep-sub11.nii.gz
- ROIThalamus-s-sleep-sub2.nii.gz
- ROIThalamus-s-sleep-sub3.nii.gz
- ROIThalamus-s-sleep-sub4.nii.gz
- ROIThalamus-s-sleep-sub5.nii.gz
- ROIThalamus-s-sleep-sub6.nii.gz
- ROIThalamus-s-sleep-sub7.nii.gz
- ROIThalamus-s-sleep-sub8.nii.gz
- ROIThalamus-s-sleep-sub9.nii.gz
- ROIThalamus-s-waking-sub1.nii.gz
- ROIThalamus-s-waking-sub10.nii.gz
- ROIThalamus-s-waking-sub11.nii.gz
- ROIThalamus-s-waking-sub2.nii.gz
- ROIThalamus-s-waking-sub3.nii.gz
- ROIThalamus-s-waking-sub4.nii.gz
- ROIThalamus-s-waking-sub5.nii.gz
- ROIThalamus-s-waking-sub6.nii.gz
- ROIThalamus-s-waking-sub7.nii.gz
- ROIThalamus-s-waking-sub8.nii.gz
- ROIThalamus-s-waking-sub9.nii.gz
